# Supplementary material for: Gut Microbiome-Based Diagnostic Model to Predict Diabetes Mellitus
Source: Bioengineered. 2021 Dec 19;12(2):12521–34. doi: 10.1080/21655979.2021.2009752 (PMC8810174; doi:10.1080/21655979.2021.2009752)
Supplement: Supplemental Material [file KBIE_A_2009752_SM7534.zip]

Archive with 2 entries (1 files):
- supplementary/
- supplementary/Supplemental figure.docx
